# Supplementary material for: Just the Facts: Airway management during the coronavirus disease 2019 (COVID-19) pandemic
Source: CJEM. 2020 Mar 30:1–5. doi: 10.1017/cem.2020.353 (PMC7203167; doi:10.1017/cem.2020.353)
Supplement: Supplementary file 1 [file S148180352000353Xsup001.zip]

Archive with 7 entries (4 files):
- CJEM/
- __MACOSX/
- __MACOSX/CJEM/
- __MACOSX/CJEM/._Covid19_Dump_kits.jpg
- __MACOSX/CJEM/._CoVID-19_Airway_Checklist-v10.pdf
- CJEM/Covid19_Dump_kits.jpg
- CJEM/CoVID-19_Airway_Checklist-v10.pdf
